# Supplementary material for: Radiomics and AI-Based Prediction of MGMT Methylation Status in Glioblastoma Using Multiparametric MRI: A Hybrid Feature Weighting Approach
Source: Diagnostics (Basel). 2025 May 21;15(10):1292. doi: 10.3390/diagnostics15101292 (PMC12110254; doi:10.3390/diagnostics15101292)
Supplement: Supplementary file 1 [file diagnostics-15-01292-s001.zip]

Archive with 1 entries (1 files):
- diagnostics-3560088-supplementary.xlsx
