# Supplementary material for: Radiomics and AI-Based Prediction of MGMT Methylation Status in Glioblastoma Using Multiparametric MRI: A Hybrid Feature Weighting Approach
Source: Diagnostics (Basel). 2025 May 21;15(10):1292. doi: 10.3390/diagnostics15101292 (PMC12110254; doi:10.3390/diagnostics15101292)
Supplement: Supplementary file 1 [file diagnostics-15-01292-s001.zip › diagnostics-3560088-supplementary.xlsx]

## Sheet: features_list
	Feature	Ranking				Imaging sequences (n=11)
	DSC_PSR_ET_GLCM_Bins.16_Radius.1_Contrast	15				T1 pre-contrast
	DSC_ap.rCBV_ET_GLCM_Bins.16_Radius.1_ClusterShade	14				T1 post-contrast (T1Gd)
	DTI_RD_ED_GLSZM_Bins.16_Radius.1_GreyLevelNonUniformityNormalized	13				T2-weighted
	T1GD_ED_Histogram_Bins.16_Bins.16_MedianAbsoluteDeviation	13				FLAIR
	DSC_ap.rCBV_ET_GLSZM_Bins.16_Radius.1_ZoneSizeMean	11				DSC (perfusion) - rCBV map
	DSC_ap.rCBV_NC_Intensity_MeanAbsoluteDeviation	10				DSC - rCBF map
	T2_ED_Histogram_Bins.16_Bins.16_Bin.14_Frequency	10				DSC - PSR map
	DSC_ap.rCBV_ET_Morphologic_Eccentricity	9				DTI - FA map
	DSC_PH_ET_Morphologic_Eccentricity	9				DTI - MD map
	DSC_PSR_ET_Morphologic_Eccentricity	9				ADC map (from DWI)
	DTI_AD_ED_Intensity_MeanAbsoluteDeviation	9				SWI (susceptibility-weighted imaging)
	T1_ED_Histogram_Bins.16_Bins.16_InterQuartileRange	9				Tumor subregions (3)
	DSC_ap.rCBV_ET_GLSZM_Bins.16_Radius.1_GreyLevelNonUniformityNormalized	8				Enhancing Tumor (ET) — the contrast-enhancing portion.
	DSC_PSR_ET_GLSZM_Bins.16_Radius.1_SmallZoneLowGreyLevelEmphasis	8				Peritumoral Edema (ED) — the abnormal FLAIR hyperintense region surrounding the enhancing tumor.
	DSC_PSR_NC_Histogram_Bins.16_Bins.16_Bin.1_Probability	8				Necrotic/Core (NCR)
	DTI_AD_ED_Histogram_Bins.16_Bins.16_Bin.8_Probability	8
	DTI_FA_NC_GLSZM_Bins.16_Radius.1_GreyLevelNonUniformityNormalized	8
	T2_NC_Histogram_Bins.16_Bins.16_Bin.8_Probability	8
	T2_NC_GLCM_Bins.16_Radius.1_AutoCorrelation	8
	DSC_ap.rCBV_ET_Histogram_Bins.16_Bins.16_Bin.15_Probability	7
	DSC_PH_ET_GLRLM_Bins.16_Radius.1_LongRunEmphasis	7
	DSC_PSR_ET_GLSZM_Bins.16_Radius.1_ZoneSizeMean	7
	DTI_AD_ET_Morphologic_Eccentricity	7
	DTI_FA_ED_Intensity_Maximum	7
	DTI_FA_ET_Histogram_Bins.16_Bins.16_Bin.4_Probability	7
	DTI_RD_ET_Morphologic_Eccentricity	7
	DTI_TR_ED_GLSZM_Bins.16_Radius.1_ZoneSizeEntropy	7
	T1GD_NC_Intensity_MedianAbsoluteDeviation	7
	DSC_PH_ED_Intensity_MedianAbsoluteDeviation	6
	DSC_PSR_ET_GLSZM_Bins.16_Radius.1_ZonePercentage	6
	DSC_PSR_ET_GLSZM_Bins.16_Radius.1_ZoneSizeNoneUniformityNormalized	6
	DTI_AD_ET_Intensity_MeanAbsoluteDeviation	6
	DTI_AD_ET_Histogram_Bins.16_Bins.16_Bin.5_Probability	6
	DTI_FA_ET_Histogram_Bins.16_Bins.16_Kurtosis	6
	DTI_FA_ET_Morphologic_Eccentricity	6
	DTI_FA_ET_GLCM_Bins.16_Radius.1_ClusterShade	6
	DTI_FA_NC_Intensity_Maximum	6
	DTI_TR_ED_GLSZM_Bins.16_Radius.1_GreyLevelNonUniformityNormalized	6
	DTI_TR_ET_Histogram_Bins.16_Bins.16_MedianAbsoluteDeviation	6
	DTI_TR_NC_Intensity_MeanAbsoluteDeviation	6
	T1GD_ED_Histogram_Bins.16_Bins.16_Bin.4_Probability	6
	T2_ED_Intensity_MeanAbsoluteDeviation	6
	T2_NC_Histogram_Bins.16_Bins.16_Bin.15_Frequency	6
	DSC_ap.rCBV_ET_GLSZM_Bins.16_Radius.1_ZoneSizeNoneUniformityNormalized	5
	DSC_ap.rCBV_ET_GLSZM_Bins.16_Radius.1_ZoneSizeVariance	5
	DSC_PSR_ET_GLCM_Bins.16_Radius.1_Homogeneity	5
	DTI_AD_NC_GLSZM_Bins.16_Radius.1_HighGreyLevelEmphasis	5
	DTI_FA_ED_Intensity_Range	5
	DTI_FA_ET_GLSZM_Bins.16_Radius.1_SmallZoneEmphasis	5
	DTI_RD_ED_GLSZM_Bins.16_Radius.1_SmallZoneHighGreyLevelEmphasis	5
	DTI_RD_ET_Histogram_Bins.16_Bins.16_Bin.13_Frequency	5
	DTI_TR_ET_Morphologic_Eccentricity	5
	FLAIR_ED_Histogram_Bins.16_Bins.16_MedianAbsoluteDeviation	5
	FLAIR_ET_GLSZM_Bins.16_Radius.1_SmallZoneLowGreyLevelEmphasis	5
	T1GD_ED_Histogram_Bins.16_Bins.16_Bin.1_Frequency	5
	T1GD_NC_Histogram_Bins.16_Bins.16_Bin.8_Probability	5
	T2_NC_Histogram_Bins.16_Bins.16_Bin.14_Probability	5
	DSC_ap.rCBV_ET_Intensity_MeanAbsoluteDeviation	4
	DSC_ap.rCBV_ET_Morphologic_Elongation	4
	DSC_ap.rCBV_NC_Intensity_Mode	4
	DSC_ap.rCBV_NC_Morphologic_Flatness	4
	DSC_PH_ED_Histogram_Bins.16_Bins.16_Bin.0_Probability	4
	DSC_PH_ED_Histogram_Bins.16_Bins.16_MedianAbsoluteDeviation	4
	DSC_PH_ET_Morphologic_Elongation	4
	DSC_PH_NC_Histogram_Bins.16_Bins.16_Bin.2_Probability	4
	DSC_PH_NC_Histogram_Bins.16_Bins.16_Bin.8_Probability	4
	DSC_PH_NC_Histogram_Bins.16_Bins.16_NinetyFifthPercentile	4
	DSC_PH_NC_Morphologic_Flatness	4
	DSC_PSR_ET_Intensity_Mode	4
	DSC_PSR_ET_Morphologic_Elongation	4
	DSC_PSR_ET_GLSZM_Bins.16_Radius.1_LargeZoneHighGreyLevelEmphasis	4
	DSC_PSR_NC_Histogram_Bins.16_Bins.16_Bin.10_Probability	4
	DSC_PSR_NC_Morphologic_Flatness	4
	DTI_AD_ED_Histogram_Bins.16_Bins.16_QuartileCoefficientOfVariation	4
	DTI_AD_ET_Histogram_Bins.16_Bins.16_Bin.12_Frequency	4
	DTI_AD_NC_Morphologic_Flatness	4
	DTI_FA_ED_GLSZM_Bins.16_Radius.1_SmallZoneHighGreyLevelEmphasis	4
	DTI_FA_ET_Intensity_MedianAbsoluteDeviation	4
	DTI_FA_ET_Histogram_Bins.16_Bins.16_Bin.15_Frequency	4
	DTI_FA_ET_Histogram_Bins.16_Bins.16_Bin.5_Probability	4
	DTI_RD_ED_GLSZM_Bins.16_Radius.1_ZoneSizeEntropy	4
	DTI_RD_ET_Histogram_Bins.16_Bins.16_Bin.11_Frequency	4
	DTI_RD_ET_Histogram_Bins.16_Bins.16_Bin.12_Frequency	4
	DTI_TR_ET_Intensity_MeanAbsoluteDeviation	4
	DTI_TR_ET_Histogram_Bins.16_Bins.16_Bin.1_Frequency	4
	DTI_TR_ET_Histogram_Bins.16_Bins.16_Bin.2_Frequency	4
	FLAIR_ED_Histogram_Bins.16_Bins.16_Bin.10_Frequency	4
	FLAIR_ED_Histogram_Bins.16_Bins.16_Bin.9_Frequency	4
	FLAIR_ET_Morphologic_Eccentricity	4
	FLAIR_NC_GLSZM_Bins.16_Radius.1_GreyLevelNonUniformityNormalized	4
	T1_ET_GLSZM_Bins.16_Radius.1_SmallZoneHighGreyLevelEmphasis	4
	T1_NC_Histogram_Bins.16_Bins.16_MeanAbsoluteDeviation	4
	T1GD_ED_Histogram_Bins.16_Bins.16_QuartileCoefficientOfVariation	4
	T1GD_ET_Morphologic_Eccentricity	4
	T1GD_NC_Histogram_Bins.16_Bins.16_Bin.5_Probability	4
	T2_ED_Histogram_Bins.16_Bins.16_Bin.14_Probability	4
	T2_ED_Histogram_Bins.16_Bins.16_Bin.15_Frequency	4
	T2_ET_Morphologic_Eccentricity	4
	T2_NC_Intensity_MeanAbsoluteDeviation	4
	T2_NC_Histogram_Bins.16_Bins.16_Bin.15_Probability	4
	T2_NC_GLSZM_Bins.16_Radius.1_GreyLevelNonUniformityNormalized	4
